# Supplementary material for: Kernel-smoothed permutation for extreme P-value estimation in genetic association studies
Source: Genetics. 2026 May 11;233(3):iyag119. doi: 10.1093/genetics/iyag119 (PMC13334087; doi:10.1093/genetics/iyag119)
Supplement: iyag119_Supplementary_Data [file iyag119_supplementary_data.zip]

Archive with 2 entries (2 files):
- Supplementary_Figures_GENETICS-2026-309250.docx
- Supplementary_Tables_GENETICS-2026-309250.xlsx
