# Supplementary material for: Kernel-smoothed permutation for extreme P-value estimation in genetic association studies
Source: Genetics. 2026 May 11;233(3):iyag119. doi: 10.1093/genetics/iyag119 (PMC13334087; doi:10.1093/genetics/iyag119)
Supplement: iyag119_Supplementary_Data [file iyag119_supplementary_data.zip › Supplementary_Tables_GENETICS-2026-309250.xlsx]

## Sheet: Summary
Table S1: Comparison of p-value for four significant genes identified in SKAT at a p-value accuracy threshold of 10⁻⁷ and 10⁻⁸, and for full samples.
Table S2: Comparison of p-value for four significant genes identified in SKAT at a p-value accuracy threshold of 10⁻⁷ and 10⁻⁸, and for 10% subset samples.
Table S3: Skewness values (raw) of four significant genes under different transformations of Kernel-smoothed permutation in SKAT for full samples.
Table S4: Kurtosis values (raw) of four significant genes under different transformations of Kernel-smoothed permutation in SKAT for full samples.
Table S5: Comparison of p-value for significant genetic variants identified in chi-squared test at a p-value accuracy threshold of 10⁻⁸ and for full samples.
Table S6: Comparison of p-value for significant genetic variants identified in chi-squared test at a p-value accuracy threshold of 10⁻⁸ and for 10% subset samples.
Table S7: Skewness values (raw) under different transformations of Kernel-smoothed permutation in chi-squared test at a p-value accuracy threshold of 10⁻⁸ and for full samples.
Table S8: Kurtosis values (raw) under different transformations of Kernel-smoothed permutation in chi-squared test at a p-value accuracy threshold of 10⁻⁸ and for full samples.
Table S9: Comparison of p-value for significant genetic variants identified in chi-squared test at a p-value accuracy threshold of 10⁻⁷ and for full samples.
Table S10: Comparison of p-value for significant genetic variants identified in chi-squared test at a p-value accuracy threshold of 10⁻⁷ and for 10% subset samples.
Table S11: Skewness values (raw) under different transformations of Kernel-smoothed permutation in chi-squared test at a p-value accuracy threshold of 10⁻⁷ and for full samples.
Table S12: Kurtosis values (raw) under different transformations of Kernel-smoothed permutation in chi-squared test at a p-value accuracy threshold of 10⁻⁷ and for full samples.
Table S13: P-values obtained using the fastPerm method for significant genetic variants identified by the chi-squared test at a p-value accuracy threshold of 10⁻⁸.
Table S14: P-values obtained using the fastPerm method for significant genetic variants identified by the chi-squared test at a p-value accuracy threshold of 10⁻⁷.
Table S15: P-values obtained using the fastPerm method for significant genetic variants identified by the two-sample t-test at a p-value accuracy threshold of 10⁻⁸.
Table S16: P-values obtained using the fastPerm method for significant genetic variants identified by the two-sample t-test at a p-value accuracy threshold of 10⁻⁷.
Table S17: Comparison of p-values for significant genetic variants identified in GWAS-CD (PLINK 1.9) at a p-value accuracy threshold of 5 × 10⁻⁸.
Table S18: Comparison of p-values for significant genetic variants identified in GWAS-CD (PLINK 1.9) at a p-value accuracy threshold of 5 × 10⁻⁷.
Table S19: Comparison of computation time between Naïve permutation and Kernel-smoothed permutation in GWAS-CD at a p-value accuracy threshold of 5 × 10⁻⁷ and 5 × 10⁻⁸.
Table S20: Comparison of p-values for bandwidth coefficients = 3,7,9 by the two-sample t-test at a p-value accuracy threshold of 10⁻⁸.
Table S21: Comparison of p-values for bandwidth coefficients = 3,5,9 by the two-sample t-test at a p-value accuracy threshold of 10⁻⁷.
Table S22: The observed and expected genotype counts for Cases and Controls in the WTCCC Crohn’s Disease (CD) and Rheumatoid Arthritis (RA) Datasets.
Table S23: Summary of the bias and variance of fastPerm, Naïve permutation, and Kernel-smoothed permutation methods at p-value accuracy thresholds of 5 × 10⁻⁷ and 5 × 10⁻⁸.

## Sheet: Table S1
Table S1: Comparison of p-value for four significant genes identified in SKAT at a p-value accuracy threshold of 10⁻⁷ and 10⁻⁸, and for full samples.
CHR	Start	End	ENSEMBL Gene ID	Gene name	Standard p-value	Naïve p-value	Kernel-smoothed p-values for full samples
							Original	Squared root	Kurtosis-driven Box-Cox	Cubic root	Box-Cox	Skewness-driven Box-Cox	Log
6	29676389	31687895	ENSG00000146112.12	PPP1R18	3.41105e-07	3.1e-07	3.18284e-07	3.25655e-07	3.52208e-07	3.29454e-07	3.52208e-07	3.52208e-07	3.52208e-07
6	32771202	34789130	ENSG00000161904.12	LEMD2	4.91487e-07	4.05e-07	4.28011e-07	4.35929e-07	4.85353e-07	4.43096e-07	4.85353e-07	4.85353e-07	4.85353e-07
6	32694293	34711727	ENSG00000137288.10	UQCC2	2.98687e-08	1e-08	9.98e-09	1.02486e-08	1.50325e-08	1.10688e-08	1.50325e-08	1.50325e-08	1.50325e-08
6	32721662	34746905	ENSG00000161896.12	IP6K3	6.05295e-08	3e-08	2.92e-08	3.25e-08	4.075e-08	3.085e-08	4.075e-08	4.075e-08	4.075e-08

## Sheet: Table S2
Table S2: Comparison of p-value for four significant genes identified in SKAT at a p-value accuracy threshold of 10⁻⁷ and 10⁻⁸, and for 10% subset samples.
CHR	Start	End	ENSEMBL Gene ID	Gene name	Standard p-value	Naïve p-value	Kernel-smoothed p-values for 10% subset samples
							Original	Squared root	Kurtosis-driven Box-Cox	Cubic root	Box-Cox	Skewness-driven Box-Cox	Log
6	29676389	31687895	ENSG00000146112.12	PPP1R18	3.41105e-07	3.1e-07	3.11413e-07	3.30445e-07	3.8189e-07	3.0358e-07	3.8189e-07	3.8189e-07	3.8189e-07
6	32771202	34789130	ENSG00000161904.12	LEMD2	4.91487e-07	4.05e-07	3.51091e-07	4.46002e-07	5.63823e-07	4.56754e-07	5.63823e-07	5.63823e-07	5.63823e-07
6	32694293	34711727	ENSG00000137288.10	UQCC2	2.98687e-08	1e-08	4.86e-21	8.77063e-11	1.4286e-08	6.60006e-10	1.4286e-08	1.4286e-08	1.4286e-08
6	32721662	34746905	ENSG00000161896.12	IP6K3	6.05295e-08	3e-08	3.79e-10	1.56e-08	8.09e-08	1.565e-08	8.09e-08	8.09e-08	8.09e-08

## Sheet: Table S3
Table S3: Skewness values (raw) of four significant genes under different transformations of Kernel-smoothed permutation in SKAT for full samples.
CHR	Start	End	ENSEMBL Gene ID	Gene name	Skewness (raw)
					Original	Squared root	Kurtosis-driven Box-Cox	Cubic root	Box-Cox	Skewness-driven Box-Cox	Log
6	29676389	31687895	ENSG00000146112.12	PPP1R18	1.13013	0.585649	0.101353	0.41998	0.101353	0.101353	0.101353
6	32771202	34789130	ENSG00000161904.12	LEMD2	0.953278	0.461367	0.00542897	0.307254	0.00542897	0.00542897	0.00542897
6	32694293	34711727	ENSG00000137288.10	UQCC2	0.938086	0.454746	0.00551221	0.303039	0.00551221	0.00551221	0.00551221
6	32721662	34746905	ENSG00000161896.12	IP6K3	0.939614	0.454272	0.00310216	0.301929	0.00310216	0.00310216	0.00310216

## Sheet: Table S4
Table S4: Kurtosis values (raw) of four significant genes under different transformations of Kernel-smoothed permutation in SKAT for full samples.
CHR	Start	End	ENSEMBL Gene ID	Gene name	Kurtosis (raw)
					Original	Squared root	Kurtosis-driven Box-Cox	Cubic root	Box-Cox	Skewness-driven Box-Cox	Log
6	29676389	31687895	ENSG00000146112.12	PPP1R18	5.36733	3.63878	3.04147	3.33863	3.04147	3.04147	3.04147
6	32771202	34789130	ENSG00000161904.12	LEMD2	4.63148	3.37527	3.00485	3.16673	3.00485	3.00485	3.00485
6	32694293	34711727	ENSG00000137288.10	UQCC2	4.56414	3.35473	2.9968	3.1534	2.9968	2.9968	2.9968
6	32721662	34746905	ENSG00000161896.12	IP6K3	4.5716	3.35554	2.99846	3.15358	2.99846	2.99846	2.99846

## Sheet: Table S5
Table S5: Comparison of p-value for significant genetic variants identified in chi-squared test at a p-value accuracy threshold of 10⁻⁸ and for full samples.
	Bias
red number	The permutation p-value is less than the standard p-value.
CHR	BP	Standard p-value	Naïve p-value		Kernel-smoothed p-values for full samples
					Original		Squared root		Kurtosis-driven Box-Cox		Cubic root		Box-Cox		Skewness-driven Box-Cox		Log
6	29986587	1.79e-08	1e-08	-7.9e-09	1e-08	-7.9e-09	1.52e-08	-2.7e-09	1.7e-08	-9e-10	2.58634e-08	7.96337e-09	2.85336e-08	1.06336e-08	3.36483e-08	1.57483e-08	5.26577e-07
6	30016475	6e-08	< 1E-08	-6e-08	5.03e-09	-5.497e-08	2.1e-08	-3.9e-08	2.57e-08	-3.43e-08	4.94076e-08	-1.05924e-08	6.01162e-08	1.16227e-10	7.0177e-08	1.0177e-08	1.12947e-06
6	30142084	1.5e-08	2e-08	5e-09	2e-08	5e-09	1.82e-08	3.2e-09	1.83e-08	3.3e-09	2.11289e-08	6.12887e-09	2.39484e-08	8.94841e-09	2.58029e-08	1.08029e-08	4.34519e-07
6	30149208	1.29e-08	2e-08	7.1e-09	2e-08	7.1e-09	1.79e-08	5e-09	1.95e-08	6.6e-09	2.43363e-08	1.14363e-08	2.806e-08	1.516e-08	3.04733e-08	1.75733e-08	4.22043e-07
6	30400680	4.5e-08	3e-08	-1.5e-08	3.04e-08	-1.46e-08	4.2e-08	-3e-09	4.31e-08	-1.9e-09	5.15957e-08	6.59571e-09	5.97887e-08	1.47887e-08	6.19566e-08	1.69566e-08	6.54246e-07
6	30919567	2.16e-08	2e-08	-1.6e-09	1.72e-08	-4.4e-09	2.18e-08	2e-10	2.42e-08	2.6e-09	3.28929e-08	1.12929e-08	3.84045e-08	1.68045e-08	4.2202e-08	2.0602e-08	5.83874e-07
6	30954793	2.76e-08	2e-08	-7.6e-09	2.39e-08	-3.7e-09	2.57e-08	-1.9e-09	2.67e-08	-9e-10	3.17874e-08	4.18738e-09	3.43217e-08	6.72173e-09	3.61174e-08	8.51742e-09	5.08268e-07
6	31412154	6.01e-08	5e-08	-1.01e-08	5.04e-08	-9.7e-09	6.81e-08	8e-09	7.37e-08	1.36e-08	9.96669e-08	3.95669e-08	1.09687e-07	4.95873e-08	1.18973e-07	5.88727e-08	1.17531e-06
6	32172710	4.97e-08	4e-08	-9.7e-09	4.41e-08	-5.6e-09	4.78e-08	-1.9e-09	5.15e-08	1.8e-09	6.80796e-08	1.83796e-08	7.6456e-08	2.6756e-08	8.43246e-08	3.46246e-08	1.04642e-06
6	32193589	3.67e-08	2e-08	-1.67e-08	1.98e-08	-1.69e-08	2.6e-08	-1.07e-08	2.83e-08	-8.4e-09	3.71677e-08	4.67665e-10	4.22278e-08	5.52781e-09	4.77942e-08	1.10942e-08	7.56794e-07
6	32405455	1.09e-08	2e-08	9.1e-09	2e-08	9.1e-09	1.87e-08	7.8e-09	1.88e-08	7.9e-09	2.02007e-08	9.30073e-09	2.1261e-08	1.0361e-08	2.23537e-08	1.14537e-08	3.15875e-07
6	32682835	3.02e-08	2e-08	-1.02e-08	2.01e-08	-1.01e-08	2.16e-08	-8.6e-09	2.4e-08	-6.2e-09	3.41201e-08	3.92014e-09	3.91212e-08	8.92119e-09	4.4458e-08	1.4258e-08	7.04396e-07
6	32686863	2.45e-08	3e-08	5.5e-09	3e-08	5.5e-09	3.46e-08	1.01e-08	3.72e-08	1.27e-08	4.69632e-08	2.24632e-08	5.29454e-08	2.84454e-08	5.56766e-08	3.11766e-08	6.17227e-07
6	32768367	3.02e-08	2e-08	-1.02e-08	1.85e-08	-1.17e-08	2.6e-08	-4.2e-09	2.91e-08	-1.1e-09	4.225e-08	1.205e-08	4.94e-08	1.92e-08	5.555e-08	2.535e-08	7.65e-07
6	33077723	1.69e-08	< 1E-08	-1.69e-08	2.52e-09	-1.438e-08	8.6e-09	-8.3e-09	9.73e-09	-7.17e-09	1.48518e-08	-2.04819e-09	1.76471e-08	7.47093e-10	2.03577e-08	3.45774e-09	4.07169e-07
6	33087470	1.15e-08	1e-08	-1.5e-09	1.1e-08	-5e-10	1.44e-08	2.9e-09	1.5e-08	3.5e-09	1.80101e-08	6.51009e-09	1.9802e-08	8.30199e-09	2.12423e-08	9.74227e-09	3.91901e-07

## Sheet: Table S6
Table S6: Comparison of p-value for significant genetic variants identified in chi-squared test at a p-value accuracy threshold of 10⁻⁸ and for 10% subset samples.
	Bias
red number	The permutation p-value is less than the standard p-value.
CHR	BP	Standard p-value	Naïve p-value		Kernel-smoothed p-values for 10% subset samples
					Original		Squared root		Kurtosis-driven Box-Cox		Cubic root		Box-Cox		Skewness-driven Box-Cox		Log
6	29986587	1.79e-08	1e-08	-7.9e-09	6.69e-18	-1.79e-08	1.66e-08	-1.3e-09	1.47e-08	-3.2e-09	4.51324e-08	2.72324e-08	5.84292e-08	4.05292e-08	8.28135e-08	6.49135e-08	6.36482e-06
6	30016475	6e-08	< 1E-08	-6e-08	6.79e-13	-5.99993e-08	4.03e-08	-1.97e-08	5.74e-08	-2.6e-09	1.22417e-07	6.24166e-08	1.97608e-07	1.37608e-07	2.20331e-07	1.60331e-07	1.11608e-05
6	30142084	1.5e-08	2e-08	5e-09	2.08e-29	-1.5e-08	3.54e-09	-1.146e-08	9.76e-09	-5.24e-09	2.8985e-08	1.3985e-08	5.10359e-08	3.60359e-08	6.02312e-08	4.52312e-08	5.86916e-06
6	30149208	1.29e-08	2e-08	7.1e-09	5.7e-24	-1.29e-08	4.01e-09	-8.89e-09	7.81e-09	-5.09e-09	2.68049e-08	1.39049e-08	4.22738e-08	2.93738e-08	4.98469e-08	3.69469e-08	5.50576e-06
6	30400680	4.5e-08	3e-08	-1.5e-08	4.72e-10	-4.4528e-08	3.51e-08	-9.9e-09	5.18e-08	6.8e-09	8.07731e-08	3.57731e-08	1.0691e-07	6.19095e-08	1.37359e-07	9.23594e-08	7.49947e-06
6	30919567	2.16e-08	2e-08	-1.6e-09	3.8e-15	-2.16e-08	1.43e-08	-7.3e-09	3.47e-08	1.31e-08	7.03603e-08	4.87603e-08	7.16767e-08	5.00767e-08	1.08708e-07	8.71085e-08	7.0422e-06
6	30954793	2.76e-08	2e-08	-7.6e-09	9.31e-32	-2.76e-08	6.48e-09	-2.112e-08	1.05e-08	-1.71e-08	3.66527e-08	9.05274e-09	5.16499e-08	2.40499e-08	7.45589e-08	4.69589e-08	6.31717e-06
6	31412154	6.01e-08	5e-08	-1.01e-08	2.31e-08	-3.7e-08	8.44e-08	2.43e-08	8.2e-08	2.19e-08	1.73525e-07	1.13425e-07	2.3602e-07	1.7592e-07	2.81555e-07	2.21455e-07	1.16192e-05
6	32172710	4.97e-08	4e-08	-9.7e-09	2.23e-09	-4.747e-08	5.61e-08	6.4e-09	7.28e-08	2.31e-08	1.55046e-07	1.05346e-07	1.81527e-07	1.31827e-07	2.22633e-07	1.72933e-07	1.01321e-05
6	32193589	3.67e-08	2e-08	-1.67e-08	6.25e-14	-3.66999e-08	1.2e-08	-2.47e-08	3.19e-08	-4.8e-09	7.16306e-08	3.49306e-08	9.91296e-08	6.24296e-08	1.25683e-07	8.89827e-08	8.4987e-06
6	32405455	1.09e-08	2e-08	9.1e-09	1.18e-37	-1.09e-08	1.15e-09	-9.75e-09	3.29e-09	-7.61e-09	1.36109e-08	2.71087e-09	1.88475e-08	7.94753e-09	3.45911e-08	2.36911e-08	4.71581e-06
6	32682835	3.02e-08	2e-08	-1.02e-08	1.65e-15	-3.02e-08	1.23e-08	-1.79e-08	4.02e-08	1e-08	7.12852e-08	4.10852e-08	1.25608e-07	9.54078e-08	1.09247e-07	7.90469e-08	8.2227e-06
6	32686863	2.45e-08	3e-08	5.5e-09	2.08e-12	-2.44979e-08	2.59e-08	1.4e-09	3.4e-08	9.5e-09	6.732e-08	4.282e-08	1.22655e-07	9.81553e-08	1.295e-07	1.05e-07	7.06091e-06
6	32768367	3.02e-08	2e-08	-1.02e-08	8.69e-14	-3.01999e-08	1.83e-08	-1.19e-08	4.83e-08	1.81e-08	8.19e-08	5.17e-08	1.225e-07	9.23e-08	1.58e-07	1.278e-07	8.41e-06
6	33077723	1.69e-08	< 1E-08	-1.69e-08	3.41e-34	-1.69e-08	2.67e-09	-1.423e-08	1.13e-08	-5.6e-09	3.38921e-08	1.69921e-08	4.1864e-08	2.4964e-08	5.30656e-08	3.61656e-08	5.20072e-06
6	33087470	1.15e-08	1e-08	-1.5e-09	1.43e-33	-1.15e-08	6.85e-10	-1.0815e-08	3.9e-09	-7.6e-09	2.1881e-08	1.0381e-08	2.91136e-08	1.76136e-08	4.41599e-08	3.26599e-08	5.25919e-06

## Sheet: Table S7 
Table S7: Skewness values (raw) under different transformations of Kernel-smoothed permutation in chi-squared test at a p-value accuracy threshold of 10⁻⁸ and for full samples.
CHR	BP	Skewness (raw)
		Original	Squared root	Kurtosis-driven Box-Cox	Cubic root	Box-Cox	Skewness-driven Box-Cox	Log
6	29986587	1.99698	0.629848	0.49512	0.166823	0.0673562	0.00292233	-1.14737
6	30016475	1.99703	0.630215	0.495623	0.168123	0.0691996	0.00520793	-1.08634
6	30142084	1.99546	0.629485	0.494987	0.167872	0.0690754	0.00517862	-1.07914
6	30149208	1.99609	0.629714	0.495179	0.167771	0.0688484	0.0047694	-1.09387
6	30400680	1.99683	0.630419	0.495757	0.16762	0.0682059	0.00376013	-1.16302
6	30919567	1.99824	0.630506	0.495799	0.167694	0.0683948	0.00405912	-1.12978
6	30954793	1.99831	0.630364	0.49562	0.167224	0.0677033	0.00317289	-1.16548
6	31412154	1.99683	0.629829	0.495153	0.166992	0.0675508	0.00311275	-1.14911
6	32172710	1.99596	0.629592	0.495213	0.168699	0.070289	0.00670947	-1.05065
6	32193589	1.99216	0.627789	0.493037	0.163717	0.0635526	-0.00157603	-1.21785
6	32405455	1.95503	0.614525	0.483383	0.16828	0.0747563	0.0147933	-0.897191
6	32682835	1.9956	0.629281	0.49473	0.167079	0.0679948	0.00384651	-1.10853
6	32686863	1.9963	0.629473	0.494968	0.167931	0.0692456	0.00540709	-1.06993
6	32768367	1.99835	0.63016	0.495434	0.16728	0.0679064	0.00352231	-1.14024
6	33077723	1.96224	0.614239	0.481112	0.157796	0.0605284	-0.00224175	-1.01833
6	33087470	1.99693	0.629849	0.495301	0.167971	0.0690964	0.00511481	-1.08409

## Sheet: Table S8
Table S8: Kurtosis values (raw) under different transformations of Kernel-smoothed permutation in chi-squared test at a p-value accuracy threshold of 10⁻⁸ and for full samples.
CHR	BP	Kurtosis (raw)
		Original	Squared root	Kurtosis-driven Box-Cox	Cubic root	Box-Cox	Skewness-driven Box-Cox	Log
6	29986587	8.97755	3.24209	3.02034	2.72906	2.71096	2.71686	5.42901
6	30016475	8.97339	3.24226	3.02049	2.72676	2.70674	2.71093	4.91748
6	30142084	8.96375	3.23974	3.01825	2.72502	2.70485	2.7088	4.86304
6	30149208	8.97235	3.24079	3.01931	2.72635	2.70675	2.71112	4.98047
6	30400680	8.9697	3.24184	3.02027	2.72859	2.71034	2.71623	5.64128
6	30919567	8.98003	3.24339	3.0215	2.72869	2.70987	2.71517	5.29165
6	30954793	8.98841	3.2432	3.02135	2.72966	2.71165	2.71779	5.62274
6	31412154	8.97515	3.24159	3.02011	2.72878	2.71065	2.71669	5.45162
6	32172710	8.97477	3.24021	3.0185	2.7233	2.70176	2.70448	4.66282
6	32193589	8.93708	3.23702	3.01693	2.73141	2.71673	2.72566	5.97391
6	32405455	8.69818	3.19324	2.97834	2.68066	2.65042	2.64487	3.82814
6	32682835	8.96758	3.24007	3.01879	2.72663	2.70755	2.71253	5.09557
6	32686863	8.97712	3.24075	3.01905	2.72506	2.70447	2.70804	4.79366
6	32768367	8.9929	3.24302	3.02105	2.72883	2.71034	2.71599	5.38016
6	33077723	8.74538	3.20295	2.98941	2.70741	2.68761	2.69066	4.41152
6	33087470	8.97947	3.24129	3.01963	2.726	2.70592	2.71002	4.90137

## Sheet: Table S9
Table S9: Comparison of p-value for significant genetic variants identified in chi-squared test at a p-value accuracy threshold of 10⁻⁷ and for full samples.
	Bias
red number	The permutation p-value is less than the standard p-value.
CHR	BP	Standard p-value	Naïve p-value		Kernel-smoothed p-values for full samples
					Original		Squared root		Kurtosis-driven Box-Cox		Cubic root		Box-Cox		Skewness-driven Box-Cox		Log
1	113618494	5.58e-07	5.2e-07	-3.8e-08	5.42e-07	-1.6e-08	5.84339e-07	2.63393e-08	6.10767e-07	5.27671e-08	6.68762e-07	1.10762e-07	7.04847e-07	1.46847e-07	7.27422e-07	1.69422e-07	2.20724e-06
1	113675829	2.52e-07	2.6e-07	8e-09	2.46e-07	-6e-09	2.62228e-07	1.02277e-08	2.64277e-07	1.22769e-08	2.94465e-07	4.24649e-08	3.16274e-07	6.42742e-08	3.28432e-07	7.64324e-08	1.1326e-06
1	113701555	2.76e-07	2.6e-07	-1.6e-08	2.64e-07	-1.2e-08	2.79117e-07	3.11713e-09	2.88523e-07	1.25225e-08	3.295e-07	5.35e-08	3.41881e-07	6.58805e-08	3.57701e-07	8.17009e-08	1.27278e-06
1	113795614	1.05e-07	9e-08	-1.5e-08	9.39e-08	-1.11e-08	1.0631e-07	1.30976e-09	1.13063e-07	8.06325e-09	1.22896e-07	1.78961e-08	1.33737e-07	2.87372e-08	1.40289e-07	3.52888e-08	5.75412e-07
14	85218246	2.67e-07	3e-07	3.3e-08	2.83e-07	1.6e-08	3.17373e-07	5.03725e-08	3.20192e-07	5.31919e-08	3.55981e-07	8.89808e-08	3.69374e-07	1.02374e-07	3.74168e-07	1.07168e-07	1.16083e-06
6	29821394	1.43e-07	1.1e-07	-3.3e-08	1.06e-07	-3.7e-08	1.05964e-07	-3.70362e-08	1.12837e-07	-3.01631e-08	1.34271e-07	-8.7285e-09	1.44488e-07	1.48787e-09	1.55125e-07	1.21252e-08	7.17647e-07
6	30805537	5.34e-07	3.7e-07	-1.64e-07	3.88e-07	-1.46e-07	4.3895e-07	-9.50503e-08	4.53209e-07	-8.07909e-08	4.98893e-07	-3.51067e-08	5.2714e-07	-6.85993e-09	5.46134e-07	1.21344e-08	1.78785e-06
6	30821831	6.15e-07	5.1e-07	-1.05e-07	5.17e-07	-9.8e-08	5.70472e-07	-4.45278e-08	5.87883e-07	-2.71173e-08	6.54593e-07	3.95927e-08	6.86316e-07	7.13159e-08	7.12093e-07	9.70928e-08	2.16374e-06
6	31645962	3.42e-07	3.25e-07	-1.7e-08	3.37e-07	-5e-09	3.66738e-07	2.47381e-08	3.81477e-07	3.94774e-08	4.24209e-07	8.22089e-08	4.45552e-07	1.03552e-07	4.61143e-07	1.19143e-07	1.4424e-06
6	31647390	6.4e-07	5.6e-07	-8e-08	5.88e-07	-5.2e-08	6.1243e-07	-2.75702e-08	6.28358e-07	-1.16423e-08	6.79909e-07	3.99085e-08	7.16486e-07	7.64855e-08	7.39682e-07	9.96817e-08	2.32117e-06
6	32082767	3.2e-07	2.45e-07	-7.5e-08	2.48e-07	-7.2e-08	2.62924e-07	-5.70764e-08	2.78238e-07	-4.17618e-08	3.06869e-07	-1.31313e-08	3.24315e-07	4.31454e-09	3.3723e-07	1.72301e-08	1.24799e-06
6	32124430	3.64e-07	1.85e-07	-1.79e-07	1.87e-07	-1.77e-07	2.21102e-07	-1.42898e-07	2.27784e-07	-1.36216e-07	2.48972e-07	-1.15028e-07	2.51696e-07	-1.12304e-07	2.64789e-07	-9.92111e-08	6.19238e-07
6	32193653	1.09e-07	9e-08	-1.9e-08	9.65e-08	-1.25e-08	1.14203e-07	5.20254e-09	1.19647e-07	1.06468e-08	1.36255e-07	2.72549e-08	1.48738e-07	3.97383e-08	1.5251e-07	4.35104e-08	5.82282e-07
6	32347877	6.56e-07	6.3e-07	-2.6e-08	6.48e-07	-8e-09	7.13259e-07	5.72593e-08	7.33614e-07	7.76142e-08	8.20725e-07	1.64725e-07	8.62609e-07	2.06609e-07	8.96626e-07	2.40626e-07	2.5653e-06
6	32614112	2.38e-07	2.3e-07	-8e-09	2.39e-07	1e-09	2.48005e-07	1.00051e-08	2.4836e-07	1.03598e-08	2.85373e-07	4.73733e-08	2.94445e-07	5.64446e-08	3.07285e-07	6.92853e-08	1.0586e-06
6	32747852	3.72e-07	2.3e-07	-1.42e-07	2.26e-07	-1.46e-07	2.57152e-07	-1.14848e-07	2.60914e-07	-1.11086e-07	3.00216e-07	-7.17845e-08	3.18119e-07	-5.38814e-08	3.26643e-07	-4.53568e-08	1.03747e-06
6	32819398	2.61e-07	2.2e-07	-4.1e-08	2.3e-07	-3.1e-08	2.32004e-07	-2.8996e-08	2.39241e-07	-2.17591e-08	2.63936e-07	2.93607e-09	2.69819e-07	8.81928e-09	2.78843e-07	1.78434e-08	9.99361e-07
6	33010810	2.16e-07	1.4e-07	-7.6e-08	1.49e-07	-6.7e-08	1.68754e-07	-4.72455e-08	1.77702e-07	-3.8298e-08	1.96467e-07	-1.95331e-08	2.0747e-07	-8.53007e-09	2.12601e-07	-3.39947e-09	7.93102e-07

[truncated: 14 more sheets: Table S10, Table S11, Table S12, Table S13, Table S14, Table S15, Table S16, Table S17, Table S18, Table S19, Table S20, Table S21, Table S22, Table S23]
